# Supplementary material for: Illuminating the Patterns of Fungal Community Succession, Physicochemical Properties, Volatiles and Their Relationships in Fermented Grains for the Production of Chinese Strong-Flavor Baijiu
Source: Foods. 2026 Jan 23;15(3):418. doi: 10.3390/foods15030418 (PMC12897240; doi:10.3390/foods15030418)
Supplement: Supplementary file 1 [file foods-15-00418-s001.zip]

Archive with 1 entries (1 files):
- foods-4086362-supplementary.pdf
